# Supplementary material for: Evaluation of six commercial kits for the serological diagnosis of Mediterranean visceral leishmaniasis
Source: PLoS Negl Trop Dis. 2020 Mar 25;14(3):e0008139. doi: 10.1371/journal.pntd.0008139 (PMC7135331; doi:10.1371/journal.pntd.0008139)
Supplement: S3 Table — Negative = 0; Positive = 1; Grey cell = unknown; Pink cell = immunosuppression; Orange cell = grey zone; Yellow cell = discrepancy. (XLSX) [file pntd.0008139.s006.xlsx]

## Sheet: Whole population
Negative = 0; Positive = 1; Grey cell = unknown; Pink cell = immunosuppression; Orange cell = grey zone; Yellow cell = discrepancy
Sample #	Origine	Age	Sex	ID	PCR	Microscopy	Culture	WB		NOVALISA		BORDIER		RIDASCREEN		VIRCELL		IT LEISH	TRUQUICK
									Cut-off	9	11	1		9	11	9	11		IgG	IgM
141.4230		31	F	0				0		1.07	0	0.122	0	1.509	0	1.60575	0	0	0	0
141.4233		30	F	0				0		0.886	0	0.116	0	0.693	0	1.84542	0	0	0	0
141.4234	MONTPELLIER	20	F	0				0		1.494	0	0.169	0	0.917	0	2.08508	0	0	0	0
141.4237	MONTPELLIER	22	F	0				0		1.605	0	0.106	0	0.571	0	5.48832	0	0	0	0
141.4238	MONTPELLIER	34	F	0				1		1.402	0	0.172	0	0.53	0	8.84362	0	0	0	0
141.4239	MONTPELLIER	30	F	0				0		1.734	0	0.278	0	0.632	0	7.13002	0	0	0	0
141.4240	MONTPELLIER	33	F	0				1		3.432	0	0.192	0	0.53	0	9.33493	1	0	0	0
141.4244	MONTPELLIER	32	F	0				0		1.642	0	0.192	0	1.142	0	2.39664	0	0	0	0
141.4245	MONTPELLIER	25	F	0				0		1.218	0	0.241	0	0.612	0	1.77352	0	0	0	0
141.4246	MONTPELLIER	35	F	0				0		1.827	0	0.192	0	0.856	0	2.85201	0	0	0	0
141.4247	MONTPELLIER	40	F	0				0		0.498	0	0.069	0	0.754	0	0.766926	0	0	0	0
141.4249	MONTPELLIER	30	F	0				1		1.513	0	0.149	0	0.591	0	1.61774	0	0	1	0
141.4251	MONTPELLIER	36	F	0				0		0.83	0	0.225	0	0.714	0	4.44578	0	0	0	0
141.4253	MONTPELLIER	27	F	0				0		0.812	0	0.122	0	0.734	0	1.41402	0	0	0	0
141.4255	MONTPELLIER	32	F	0				0		2.399	0	0.169	0	0.612	0	2.79209	0	0	0	0
141.4258	MONTPELLIER	27	F	0				0		1.292	0	0.142	0	0.489	0	2.0012	0	0	0	0
141.4260	MONTPELLIER	28	F	0				1		0.59	0	0.162	0	0.815	0	2.3607	0	0	0	0
141.4261	MONTPELLIER	28	F	0				0		4.133	0	0.188	0	0.693	0	3.15159	0	0	0	0
141.4262	MONTPELLIER	25	F	0				0		1.439	0	0.116	0	1.346	0	2.01318	0	0	1	0
141.4263	MONTPELLIER	32	F	0				0		0.424	0	0.083	0	0.469	0	0.74296	0	0	0	0
141.4264	MONTPELLIER	34	F	0				1		0.627	0	0.109	0	0.53	0	0.666667	0	0	0	0
141.4267	MONTPELLIER	27	F	0				0		1.236	0	0.364	0	0.795	0	2.26126	0	0	0	0
141.4268	MONTPELLIER	23	F	0				0		0.701	0	0.046	0	0.489	0	5.30631	0	0	0	0
141.4265	MONTPELLIER	41	F	0				0		0.701	0	0.271	0	1.06	0	0.459459	0	0	0	0
142.0518	MONTPELLIER	43	F	0				0		0.64	0	0.165	0	0.533	0	2.35135	0	0	0	0
142.0519	MONTPELLIER	33	F	0				0		4.097	0	0.305	0	2.892	0	3.45045	0	0	0	0
142.0522	MONTPELLIER	26	F	0				0		3.798	0	0.226	0	0.882	0	1.93694	0	0	1	0
142.0523	MONTPELLIER	29	F	0				0		1.152	0	0.205	0	0.636	0	1.97297	0	0	0	0
142.0528	MONTPELLIER	21	F	0				0		0.626	0	0.22	0	1.19	0	2.1982	0	0	0	0
142.0531	MONTPELLIER	31	F	0				0		1.209	0	0.107	0	0.636	0	1.99099	0	0	0	0
142.0534	MONTPELLIER	30	F	0				1		1.053	0	0.226	0	0.492	0	2.14414	0	0	1	0
142.0537	MONTPELLIER	27	F	0				0		2.063	0	0.073	0	0.492	0	1.45946	0	0	0	0
142.0542	MONTPELLIER	35	F	0				0		0.91	0	0.186	0	0.472	0	6.38739	0	0	0	0
142.4063	MONTPELLIER	25	F	0				0		2.176	0	0.214	0	0.636	0	1.20721	0	0	0	0
142.4075	MONTPELLIER	34	F	0				1		1.963	0	0.147	0	0.574	0	3.5045	0	0	0	0
142.4079	MONTPELLIER	33	F	0				0		0.427	0	0.189	0	0.8	0	0.855856	0	0	0	0
142.4081	MONTPELLIER	28	F	0				0		1.408	0	0.205	0	0.903	0	0.468468	0	0	0	0
142.4087	MONTPELLIER	29	F	0				0		0.839	0	0.281	0	3.179	0	0.297297	0	0	0	0
142.4088	MONTPELLIER	30	F	0				0		1.807	0	0.168	0	2.215	0	0.90991	0	0	0	0
142.4092	MONTPELLIER	30	F	0				0		1.28	0	0.226	0	0.595	0	3.57658	0	0	0	0
142.4095	MONTPELLIER	34	F	0				0		2.29	0	0.205	0	2.236	0	1.5045	0	0	0	0
142.4097	MONTPELLIER	28	F	0				0		3.883	0	0.525	0	1.046	0	3.13514	0	0	0	0
142.4101	MONTPELLIER	22	F	0				0		3.3	0	0.339	0	1.785	0	4.75676	0	0	0	0
142.4104	MONTPELLIER	21	F	0				0		1.095	0	0.281	0	1.764	0	1.42342	0	0	0	0
142.4106	MONTPELLIER	29	F	0				0		1.622	0	0.354	0	2.256	0	0.90991	0	0	0	0
142.4115	MONTPELLIER	26	F	0				0		0.725	0	0.153	0	1.395	0	0.522523	0	0	0	0
142.4164	MONTPELLIER	31	F	0				0		1.536	0	0.263	0	0.738	0	1.2973	0	0	0	0
142.4166	MONTPELLIER	34	F	0				0		5.747	0	0.287	0	10.872	1	1.67568	0	1	1	0
142.4168	MONTPELLIER	30	F	0				0		3.215	0	0.565	0	2.421	0	3.28829	0	0	0	0
142.4169	MONTPELLIER	32	F	0				0		1.351	0	0.275	0	0.636	0	1.04505	0	0	0	0
142.4170	MONTPELLIER	30	F	0				0		1.394	0	0.11	0	0.533	0	0.891892	0	0	0	0
142.4173	MONTPELLIER	33	F	0				0		1.166	0	0.211	0	1.005	0	3.85586	0	0	0	0
142.4176	MONTPELLIER	27	F	0				0		1.422	0	0.18	0	0.595	0	2.81081	0	0	0	0
142.4177	MONTPELLIER	24	F	0				0		0.839	0	0.189	0	0.636	0	0.711712	0	0	0	0
142.4178	MONTPELLIER	23	F	0				0		1.593	0	0.165	0	0.821	0	1.02703	0	0	0	0
142.4179	MONTPELLIER	28	F	0				0		1.906	0	0.14	0	0.595	0	1.13514	0	0	0	0
142.4181	MONTPELLIER	32	F	0				0		0.953	0	0.284	0	0.738	0	0.747748	0	0	0	0
142.4185	MONTPELLIER	30	F	0				0		4.168	0	0.266	0	0.8	0	3.82883	0	0	0	0
142.4190	MONTPELLIER	36	F	0				1		2.632	0	0.278	0	1.333	0	1.34234	0	0	0	0
142.4191	MONTPELLIER	31	F	0				0		1.01	0	0.171	0	2.482	0	1.07207	0	0	0	0
142.4194	MONTPELLIER	32	F	0				0		0.782	0	0.156	0	1.149	0	0.828829	0	0	0	0
142.4195	MONTPELLIER	24	F	0				0		2.176	0	0.217	0	1.026	0	0.774775	0	0	0	0
142.4197	MONTPELLIER	33	F	0				1		7.767	0	0.214	0	0.574	0	7.77477	0	0	0	0
142.4200	MONTPELLIER	38	F	0				0		1.508	0	0.15	0	0.636	0	2.18018	0	0	0	0
142.4203	MONTPELLIER	33	F	0				0		3.073	0	0.211	0	2.051	0	0.90991	0	0	0	0
142.4204	MONTPELLIER	31	F	0				0		1.863	0	0.327	0	1.272	0	1.15315	0	0	0	0
142.4208	MONTPELLIER	17	F	0				0		1.461	0	0.165	0	1.374	0	1.71171	0	0	0	0
142.4211	MONTPELLIER	31	F	0				0		0.953	0	0.162	0	0.718	0	1.18919	0	0	0	0
142.4213	MONTPELLIER	19	F	0				0		2.034	0	0.25	0	3.2	0	5.2973	0	0	0	0
142.4214	MONTPELLIER	31	F	0				0		5.235	0	0.366	0	3.918	0	2.18919	0	0	0	0
142.4215	MONTPELLIER	29	F	0				0		1.963	0	0.278	0	1.067	0	1.72973	0	0	0	0
142.4219	MONTPELLIER	35	F	0				0		2.489	0	0.244	0	2.154	0	1.90991	0	0	0	0
142.4220	MONTPELLIER	32	F	0				0		3.613	0	0.192	0	0.574	0	1.55856	0	0	0	0
142.4225	MONTPELLIER	30	F	0				1		1.664	0	0.485	0	3.015	0	1.40309	0	0	1	0
142.4228	MONTPELLIER	27	F	0				0		2.817	0	0.26	0	3.077	0	3.01229	0	0	0	0
142.4233	MONTPELLIER	29	F	0				0		1.679	0	0.302	0	1.067	0	2.11653	0	0	0	0
142.4234	MONTPELLIER	37	F	0				0		5.107	0	0.211	0	1.149	0	1.01467	0	0	0	0
142.4236	MONTPELLIER	32	F	0				0		1.607	0	0.256	0	0.841	0	6.00872	0	0	0	0
142.4238	MONTPELLIER	44	F	0				0		1.778	0	0.293	0	0.492	0	1.59334	0	0	0	0
142.4240	MONTPELLIER	42	F	0				0		0.868	0	0.14	0	0.821	0	1.28419	0	0	0	0
142.4241	MONTPELLIER	44	F	0				0		3.001	0	0.214	0	0.8	0	3.70194	0	0	0	0
142.4242	MONTPELLIER	36	F	0				0		1.437	0	0.253	0	0.821	0	7.02338	0	0	0	0
142.4244	MONTPELLIER	36	F	0				1		5.533	0	0.788	0	1.662	0	4.88308	0	0	0	0
142.4246	MONTPELLIER	38	F	0				0		0.612	0	0.119	0	0.656	0	6.09592	0	0	0	0
142.4247	MONTPELLIER	33	F	0				1		1.294	0	0.366	0	0.677	0	3.4562	0	0	0	0
142.4248	MONTPELLIER	40	F	0				0		1.152	0	0.168	0	0.554	0	2.50495	0	0	0	0
142.4253	MONTPELLIER	31	F	0				0		0.768	0	0.104	0	0.41	0	0.59453	0	0	0	0
142.4255	MONTPELLIER	32	F	0				0		1.138	0	0.159	0	1.128	0	0.927467	0	0	0	0
142.4256	MONTPELLIER	31	F	0				0		1.166	0	0.208	0	0.431	0	0.824415	0	0	0	0
142.4258	MONTPELLIER	44	F	0				0		1.593	0	0.241	0	0.41	0	1.42687	0	0	0	0
142.4259	MONTPELLIER	34	F	0				0		3.514	0	0.192	0	1.231	0	2.49703	0	0	0	0
142.4260	MONTPELLIER	37	F	0				0		8.222	0	0.605	0	7.938	0	3.14705	0	0	0	0
142.4261	MONTPELLIER	36	F	0				0		0.853	0	0.147	0	0.944	0	1.26833	0	0	0	0
142.4263	MONTPELLIER	34	F	0				0		0.982	0	0.15	0	0.349	0	0.665874	0	0	0	0
142.4265	MONTPELLIER	24	F	0				0		2.319	0	0.25	0	0.697	0	1.14943	0	0	0	0
142.4267	MONTPELLIER	31	F	0				0		2.489	0	0.101	0	0.595	0	2.42568	0	0	0	0
142.4269	MONTPELLIER	32	F	0				0		0.853	0	0.205	0	1.723	0	0.665874	0	0	0	0
142.4271	MONTPELLIER	21	F	0				0		0.612	0	0.186	0	0.554	0	0.539041	0	0	0	0
142.4272	MONTPELLIER	26	F	0				0		1.081	0	0.263	0	1.231	0	2.1086	0	0	0	0
142.4273	MONTPELLIER	20	F	0				0		1.209	0	0.208	0	2.133	0	2.06104	0	0	0	0
142.4274	MONTPELLIER	37	F	0				0		0.853	0	0.284	0	0.841	0	0.927467	0	0	0	0
142.4276	MONTPELLIER	30	F	0				0		1.195	0	0.348	0	3.344	0	1.15735	0	0	0	0
142.4277	MONTPELLIER	31	F	0				0		1.479	0	0.168	0	0.595	0	2.30678	0	0	0	0
142.4278	MONTPELLIER	20	F	0				1		1.579	0	0.195	0	1.333	0	3.18668	0	0	0	0
142.4279	MONTPELLIER	35	F	0				0		1.821	0	0.348	0	0.656	0	1.40309	0	0	0	0
142.4280	MONTPELLIER	30	F	0				0		1.01	0	0.263	0	0.574	0	0.657947	0	0	0	0
142.4281	MONTPELLIER	32	F	0				0		1.835	0	0.195	0	0.533	0	0.626239	0	0	0	0
142.4282	MONTPELLIER	31	F	0				0		1.238	0	0.235	0	6.051	0	1.25248	0	0	0	0
142.4284	MONTPELLIER	31	F	0				0		1.209	0	0.18	0	1.067	0	1.20491	0	0	0	0
142.4286	MONTPELLIER	31	F	0				0		2.475	0	0.238	0	0.574	0	1.14943	0	0	0	0
142.4290	MONTPELLIER	40	F	0				0		1.55	0	0.192	0	0.656	0	0.982957	0	0	0	0
142.4291	MONTPELLIER	27	F	0				0		1.11	0	0.22	0	3.282	0	0.832342	0	0	0	0
142.4292	MONTPELLIER	23	F	0				0		0.939	0	0.275	0	0.8	0	1.49029	0	0	0	0
142.4294	MONTPELLIER	37	F	0				0		1.679	0	0.31	0	1.19	0	1.6092	0	0	0	0
142.4296	MONTPELLIER	31	F	0				0		3.272	0	0.294	0	0.923	0	1.86286	0	0	0	0
142.4298	MONTPELLIER	33	F	0				0		1.688	0	0.256	0	1.395	0	1.09394	0	0	0	0
142.4299	MONTPELLIER	39	F	0				0		8.162	0	0.313	0	0.747	0	1.18906	0	0	0	0
142.4300	MONTPELLIER	33	F	0				0		1.988	0	0.104	0	1.465	0	4.9782	0	0	0	0
142.4302	MONTPELLIER	29	F	0				0		4.37	0	0.161	0	0.598	0	1.33967	0	0	0	0
142.4303	MONTPELLIER	37	F	0				0		1.572	0	0.215	0	0.688	0	1.42687	0	0	0	0
142.4305	MONTPELLIER	25	F	0				0		3.329	0	0.155	0	0.807	0	1.58541	0	0	0	0
142.4311	MONTPELLIER	29	F	0				0		2.52	0	0.142	0	0.628	0	1.60127	0	0	0	0
142.4313	MONTPELLIER	20	F	0				0		2.405	0	0.186	0	0.897	0	1.99762	0	0	0	0
142.4316	MONTPELLIER	31	F	0				0		2.127	0	0.164	0	0.987	0	0.737218	0	0	0	0
142.4319	MONTPELLIER	28	F	0				0		2.22	0	0.202	0	0.568	0	1.32382	0	0	0	0
142.4321	MONTPELLIER	33	F	0				1		50.405	1	0.193	0	0.448	0	0.665874	0	0	0	0
142.4323	MONTPELLIER	37	F	0				0		3.746	0	0.177	0	0.688	0	0.998811	0	0	0	0
142.4324	MONTPELLIER	31	F	0				0		13.503	1	0.136	0	0.688	0	0.713436	0	0	0	0
142.4327	MONTPELLIER	29	F	0				0		0.809	0	0.177	0	0.478	0	1.00674	0	0	0	0
142.4330	MONTPELLIER	41	F	0				0		8.208	0	0.164	0	0.538	0	1.13357	0	0	0	0
142.4332	MONTPELLIER	39	F	0				0		2.867	0	0.531	0	0.508	0	2.71899	0	0	0	0
142.4337	MONTPELLIER	25	F	0				0		7.075	0	0.199	0	0.658	0	1.17321	0	0	0	0
142.4339	MONTPELLIER	32	F	0				0		9.11	1	0.142	0	0.359	0	0.729291	0	0	0	0
142.4340	MONTPELLIER	30	F	0				0		11.861	1	0.212	0	0.568	0	1.51407	0	0	0	0
142.4341	MONTPELLIER	28	F	0				0		6.127	0	0.3	0	1.794	0	0.998811	0	0	0	0
142.4343	MONTPELLIER	28	F	0				0		15.214	1	0.136	0	0.628	0	0.737218	0	0	0	0
142.4346	MONTPELLIER	24	F	0				0		1.295	0	0.262	0	0.448	0	1.00674	0	0	0	0
142.4347	MONTPELLIER	31	F	0				0		5.272	0	0.145	0	1.166	0	1.08601	0	0	0	0
67.3262	MARSEILLE	59	F	1	1			1		31.409	1	4.375	1	47.366	1	12.8973	1	1	1	0
67.3266	MARSEILLE	78	F	1	1			1		16.351	1	2.604	1	7.628	0	12.6675	1	1	1	0
67.3268	MARSEILLE	60	F	1	1			1		23.048	1	3.232	1	39.642	1	13.3888	1	1	1	0
67.3272	MARSEILLE	58	H	1	1			1		25.548	1	5.189	1	1.828	0	14.998	1	0	1	1
67.3275	MARSEILLE	58	H	1	1			1		25.927	1	5.284	1	1.66	0	14.0706	1	0	1	0
116.2629	MONTPELLIER	66	F	1	1			1		21.367	1	4.443	1	36.231	1	13.9358	1	1	1	0
116.2634	MONTPELLIER	18	F	0	1			1		24.939	1	5.722	1	66.948	1	13.6663	1	1	1	0
116.2639	MONTPELLIER	59	F	1	1			1		22.003	1	4.026	1	48.383	1	13.0559	1	1	1	0
116.2644	MONTPELLIER	59	F	1	1			1		21.299	1	3.844	1	47.173	1	13.5474	1	1	1	0
116.2649	MONTPELLIER	73	F	1	1			1		18.525	1	2.607	1	9.001	1	12.7388	1	1	1	0
116.2652	MONTPELLIER	59	F	1	1			1		19.066	1	2.755	1	39.55	1	12.8339	1	1	1	0
116.2655	MONTPELLIER	59	F	1	1			1		22.503	1	3.432	1	42.532	1	13.2541	1	1	1	0
116.2658	MONTPELLIER	59	F	1	1			1		21.258	1	3.523	1	43.826	1	12.0254	1	1	1	0
116.2662	MONTPELLIER	44	F	0	1			1		26.414	1	5.974	1	66.301	1	14.1102	1	1	1	0
116.2665	MONTPELLIER	45	H		1			1		27.903	1	6.095	1	62.504	1	14.6096	1	1	1	0
116.2667	MONTPELLIER	59	F	1	1			1		27.023	1	5.696	1	27.989	1	14.2925	1	1	1	0
184.1582	MONTPELLIER	35	H	1	1	1	0	1		19.443	1	2.982	1	62.772	1	15.139	1	1	1	0
184.1593	MONTPELLIER	35	H	1	1	1	0	1		23.852	1	3.104	1	59.208	1	14.87	1	1	1	0
184.1598	MONTPELLIER	35	H	1	1	1	0	1		32.39	1	3.831	1	69.142	1	15.3901	1	1	1	0
184.1604	MONTPELLIER	60	H	0	1		1	1		40.255	1	3.668	1	68.746	1	14.1584	1	1	1	0
184.1609	MONTPELLIER	77	F	0	1			1		36.821	1	3.711	1	75.512	1	14.623	1	1	1	0
184.1611	MONTPELLIER	1	H	0	1			1		21.439	1	2.146	1	45.05	1	14.0807	1	1	1	0
184.1621	MONTPELLIER	51	H	1	1			1		18.028	1	1.36	1	5.941	0	13.8744	1	0	0	0
184.1627	MONTPELLIER	51	H	1	1			1		13.411	1	1.058	1	4.686	0	12.1345	1	0	0	0
184.1640	MONTPELLIER	48	H	1	1	1	1	1		25.8	1	2.503	1	50.825	1	14.4239	1	1	1	0
184.1677	MONTPELLIER	48	H	1	1	1	1	1		35.638	1	2.968	1	52.475	1	14.7843	1	1	1	0
184.1680	MONTPELLIER	48	H	1	1	1	1	1		35.128	1	3.081	1	44.026	1	16.3869	1	1	1	0
184.1724	MONTPELLIER	48	H	1	1	1	1	1		32.923	1	3.153	1	27.558	1	15.7136	1	1	1	0
184.1731	MONTPELLIER	48	H	1	1	1	1	1		23.387	1	2.52	1	20.726	1	16.6904	1	1	1	0
184.1741	MONTPELLIER	58	F	0	1		1	1		19.559	1	2.367	1	61.815	1	10.1794	1	1	1	0
184.1753	MONTPELLIER	58	F	0	1		1	1		38.097	1	3.508	1	70	1	15.5964	1	1	1	0
184.1764	MONTPELLIER	44	H	1	1		1	1		38.121	1	3.739	1	43.3	1	16.4843	1	1	1	0
184.1772	MONTPELLIER	44	H	1	1		1	1		31.253	1	3.483	1	20.396	1	14.7803	1	1	1	0
184.1776	MONTPELLIER	44	H	1	1		1	1		22.807	1	3.296	1	17.426	1	13.1211	1	1	1	0
184.1782	MONTPELLIER	44	H	1	1		1	1		14.64	1	2.333	1	6.535	0	9.70404	1	1	1	0
184.1788	MONTPELLIER	1	F	0	1			1		22.529	1	2.256	1	62.871	1	14.3857	1	1	1	0
184.1795	MONTPELLIER	58	F	1	1			1		4.849	0	0.37	0	1.584	0	6.51121	0	0	0	0
184.1799	MONTPELLIER	3	F		1			1		11.044	1	1.272	1	28.119	1	10.287	1	1	1	0
116.2283	NICE	50	H	0	1			1		23.924	1	4.672	1	58.481	1	15.0456	1	1	1	0
116.2288	NICE	1	F	0	1			1		25.345	1	5.054	1	65.288	1	12.7864	1	1	1	0
116.2293	NICE	26	H	1	1			1		7.321	0	1.193	1	6.217	0	9.1954	1	1	1	0
116.2298	NICE	30	F	0	1			1		18.836	1	4.351	1	59.241	1	14.5065	1	1	1	0
116.2305	NICE	1	H	0	1			1		11.421	1	2.043	1	21.097	1	11.2564	1	1	1	0
116.2309	NICE	26	H	0	1			1		34.249	1	5.931	1	57.665	1	14.9029	1	1	1	0
116.2321	NICE	58	H	0	1			1		26.901	1	5.328	1	14.627	1	15.6679	1	1	1	0
116.2324	NICE	24	H	0	1			1		21.651	1	4.269	1	22.532	1	15.5199	1	1	1	0
116.2329	NICE	30	H	1	1			1		22.652	1	2.174	1	1.969	0	13.9827	1	0	1	0
116.2332	NICE	42	H	1	1			1		16.346	1	2.837	1	26.864	1	14.739	1	1	1	0
116.2337	NICE	5	H	0	1			1		17.402	1	3.475	1	51.617	1	13.4402	1	1	1	0
116.2340	NICE	25	H	0	1			1		29.134	1	5.453	1	67.257	1	14.2622	1	1	1	0
116.2343	NICE	4	H	0	1			1		30.704	1	6.043	1	59.578	1	15.9885	1	1	1	0
116.2344	NICE	4	F	0	1			1		10.338	1	1.393	1	19.128	1	9.91369	1	1	1	0
113.2349	NICE	63	H	0	1			1		22.95	1	5.315	1	56.174	1	16.6379	1	1	1	0
116.2357	NICE	2	F	0	1			1		28.552	1	6.633	1	69.536	1	12.8977	1	1	1	0
116.2360	NICE	41	H	0	1			1		42.144	1	6.421	1	68.636	1	18.9396	1	1	1	0
116.2362	NICE	31	H	0	1			1		21.57	1	4.56	1	64.838	1	14.6404	1	1	1	0
116.2366	NICE	29	H	1	1			1		3.992	0	1.002	1	7.201	0	5.58981	0	1	1	0
116.2369	NICE	24	H	0	1			1		29.08	1	6.36	1	61.181	1	17.0982	1	1	1	0
116.2374	NICE	34	H	0	1			1		29.77	1	6.79	1	66.639	1	16.3091	1	1	1	0
116.2378	NICE	40	H	1	1			1		23.126	1	3.262	1	5.007	0	14.8376	1	1	1	0
116.2384	NICE	46	H	0	1			1		39.378	1	8.113	1	71.28	1	18.0107	1	1	1	0
116.2385	NICE	77	H	0	1			1		31.57	1	6.49	1	65.598	1	19.7452	1	1	1	0
116.2387	NICE	48	H	1	1			1		8.29319	0	1.805	1	3.235	0	10.8344	1	0	0	0
116.2401	NICE	2	F	0	1			1		20.541	1	5.024	1	63.432	1	15.4871	1	1	1	0
116.2406	NICE	60	F	0	1			1		37.808	1	7.427	1	60.253	1	17.3613	1	1	1	0
116.2410	NICE	7	H	0	1			1		20.733	1	3.64	1	13.277	1	16.3337	1	1	1	0
116.2413	NICE	37	F	1	1			1		4.032	0	0.759	0	1.491	0	7.68598	0	0	0	0
116.2432	NICE	51	F	0	1			1		29.54	1	5.262	1	53.615	1	16.6379	1	1	1	0
116.2446	NICE	38	H	0	1			1		37.077	1	7.449	1	64.304	1	18.0929	1	1	1	1
116.2459	NICE	50	H	0	1			1		38.769	1	7.822	1	69.226	1	15.9227	1	1	1	0
116.2465	NICE	36	H	1	1			1		4.56	0	0.542	0	1.322	0	7.14344	0	0	0	0
116.2467	NICE	29	H	1	1			1		44.0419	1	6.503	1	51.392	1	16.5804	1	1	1	0
116.2470	NICE	35	H	1	1			1		17.862	1	3.479	1	9.761	1	14.5664	1	1	1	0
116.2474	NICE	30	H	1	1			1		34.114	1	5.8	1	30.858	1	17.2709	1	1	1	0
116.2476	NICE	5	F	0	1			1		19.54	1	3.137	1	19.972	1	14.2787	1	1	1	0
116.2479	NICE	32	F	1	1			1		19.892	1	1.879	1	5.316	0	14.2869	1	1	1	0
116.2484	NICE	39	H	1	1			1		2.679	0	0.529	0	1.463	0	4.06083	0	0	0	0
116.2502	NICE	33	H	1	1			1		3.721	0	0.343	0	0.9	0	6.46116	0	0	0	0
116.2504	NICE	36	H	1	1			1		2.043	0	0.265	0	1.294	0	1.72626	0	0	0	0
116.2506	NICE	2	F	0	1			1		21.707	1	2.998	1	59.494	1	12.6757	1	1	1	0
116.2508	NICE	49	H	1	1			1		9.532	1	0.685	0	1.238	0	10.3905	1	0	0	0
116.2510	NICE	71	H	1	1			1		29.139	1	4.837	1	43.966	1	16.9749	1	1	1	1
116.2514	NICE	36	H	1	1			1		5.906	0	0.746	0	1.406	0	5.44184	0	0	1	0
116.2516	NICE	37	H	0	1			1		31.8953	1	6.512	1	53.558	1	14.2704	1	1	1	0
116.2519	NICE	28	F	1	1			1		28.656	1	4.36	1	9.17	1	16.679	1	1	1	0
116.2525	NICE	36	F	1	1			1		5.604	0	0.451	0	5.12	0	3.78134	0	0	0	0
116.2529	NICE	30	F	0	1			1		32.825	1	5.297	1	56.934	1	15.2322	1	1	1	0
116.2532	NICE	44	H	0	1			1		29.003	1	4.72	1	17.468	1	14.402	1	1	1	0
116.2536	NICE	37	H	1	1			1		15.831	1	1.879	1	19.803	1	11.6482	1	1	1	0
116.2543	NICE	4	H	0	1			1		15.227	1	1.696	1	6.076	0	11.7879	1	0	0	0
116.2547	NICE	69	H	0	1			1		9.683	1	0.941	0	9.789	1	11.3111	1	1	1	0
116.2550	NICE	66	H	0	1			1		23.353	1	3.64	1	48.495	1	15.5446	1	1	1	0
116.2557	NICE	51	F	0	1			1		17.538	1	2.694	1	51.195	1	12.9388	1	1	1	0
116.2562	NICE	34	F	0	1			1		19.683	1	2.785	1	37.975	1	13.2347	1	1	1	0
116.2565	NICE	28	H	0	1			1		33.776	1	5.944	1	37.243	1	15.3473	1	1	1	0
116.2570	NICE	47	F	0	1			1		25.423	1	4.612	1	43.685	1	14.2376	1	1	1	0
116.2571	NICE	93	F	0	1			1		36.843	1	6.633	1	57.328	1	15.8076	1	1	1	0
116.2574	NICE	30	H	0	1			1		25.468	1	3.896	1	9.789	1	14.3033	1	0	1	1
116.2575	NICE	37	H	1	1			1		20.438	1	1.987	1	17.187	1	13.2018	1	1	1	0
116.2578	NICE	2	F	0	1			1		14.819	1	1.983	1	50.323	1	12.6346	1	1	1	0
116.2584	NICE	45	H	1	1			1		48.007	1	8.744	1	52.212	1	16.9174	1	1	1	0
116.2588	NICE	1	H	0	1			1		22.638	1	3.55	1	25.688	1	11.6975	1	1	1	0
116.2595	NICE	30	H	0	1			1		45.978	1	8.36	1	51.417	1	16.7941	1	1	1	0
116.2597	NICE	54	F	0	1			1		19.649	1	4.509	1	17.88	1	12.6182	1	1	1	0
116.2601	NICE	2	F	0	1			1		23.948	1	4.952	1	40.143	1	13.3087	1	1	1	0
116.2603	NICE	47	F	0	1			1		42.62	1	6.694	1	51.193	1	18.5697	1	1	1	0
116.2606	NICE	70	H	0	1			1		38.598	1	6.846	1	51.641	1	17.2298	1	1	1	0
116.2610	NICE	48	H	0	1			1		33.911	1	6.377	1	48.236	1	15.8241	1	1	1	0
116.2612	NICE	1	H	0	1			1		12.768	1	2.59	1	21.305	1	10.5467	1	1	1	0
116.2616	NICE	54	H	0	1			1		8.266	0	1.319	1	10.581	1	9.44513	1	1	1	0
116.2620	NICE	51	F	0	1			1		13.819	1	2.625	1	9.113	1	10.5055	1	1	1	0
116.2621	NICE	55	H	0	1			1		26.31	1	4.721	1	9.134	1	12.3716	1	1	1	0
141.3973	NICE			1	1			1		38.819	1	6.731	1	48.175	1	15.7748	1	1	1	0
141.3990	NICE	4	H	0	1			1		37.934	1	7.064	1	51.927	1	15.2569	1	1	1	0
141.3992	NICE	1	F	0	1			1		10	1	1.825	1	22.365	1	9.54377	1	1	1	0
141.3997	NICE	71	H	0	1			1		22.712	1	4.192	1	5.505	0	14.3773	1	0	1	0
141.4002	NICE	2	F	0	1			1		17.731	1	2.301	1	23.466	1	10.7193	1	1	1	0
141.4004	NICE	4	F	0	1			1		22.103	1	4.407	1	46.198	1	12.9305	1	1	1	0
141.4008	NICE	51	F	0	1			1		17.435	1	1.355	1	2.263	0	13.5388	1	0	1	0
141.4012	NICE	59	H	1	1			1		33.063	1	7.084	1	30.846	1	15.4706	1	1	1	0
141.4018	NICE	33	H	1	1			1		10.314	1	1.22	1	2.956	0	7.89971	0	0	1	0
141.4022	NICE	4	F	0	1			1		26.605	1	6.155	1	48.828	1	14.7965	1	1	1	0
141.4025	NICE	53	H	0	1			1		38.266	1	6.793	1	50.01	1	17.8216	1	1	1	0
141.4028	NICE	38	F	0	1			1		39.9372	1	7.091	1	51.641	1	15.6186	1	1	1	0
141.4034	NICE	2	F	0	1			1		22.731	1	4.975	1	44.669	1	12.7415	1	1	1	0
141.4037	NICE	28	H	0	1			1		20.572	1	4.929	1	45.505	1	13.8101	1	1	1	0
141.4040	NICE	46	H	0	1			1		13.745	1	2.873	1	39.225	1	11.4262	1	1	1	0
141.4042	NICE	63	H	1	1			1		14.354	1	4.106	1	48.053	1	12.9211	1	1	1	0
141.4045	NICE	48	F	0	1			1		15.535	1	1.455	1	3.894	0	12.7861	1	1	0	0
141.4050	NICE	6	H	0	1			1		6.218	0	1.57	1	9.806	1	12.4146	1	1	1	0
141.4053	NICE	64	H	1	1			1		18.469	1	3.421	1	44.404	1	18.7657	1	1	1	0
141.4056	NICE	29	F	0	1			1		6.402	0	1.021	1	1.366	0	19.3529	1	0	0	0
141.4059	NICE	66	H	0	1			1		20.185	1	4.466	1	41.998	1	18.9455	1	1	1	0
141.4061	NICE	61	H	0	1			1		41.402	1	7.59	1	50.499	1	25.8119	1	1	1	0
141.4064	NICE	48	H	0	1			1		46.808	1	7.101	1	47.095	1	22.6123	1	1	1	0
141.4066	NICE	2	H	0	1			1		23.007	1	3.603	1	44.057	1	15.5782	1	1	1	0
141.4068	NICE	34	F	0	1			1		22.159	1	5.061	1	41.284	1	20.1078	1	1	1	0
141.4073	NICE	61	F	1	1			1		15.221	1	3.782	1	42.283	1	21.0665	1	1	1	0
141.4078	NICE	1	F	0	1			1		27.288	1	5.491	1	46.177	1	22.0132	1	1	1	0
141.4082	NICE	48	H	1	1			1		17.768	1	3.61	1	6.34	0	18.6459	1	0	1	0
141.4086	NICE	58	F	0	1			1		11.125	1	1.6	1	12.864	1	11.8993	1	1	1	0
141.4089	NICE	1	F	0	1			1		22.749	1	3.828	1	36.33	1	17.9509	1	1	1	0
141.4145	NICE	30	F	1	1			1		27.103	1	4.975	1	12.864	1	19.4847	1	1	1	0
141.4151	NICE	28	H	0	1			1		34.797	1	6.77	1	52.151	1	20.4673	1	1	1	0
141.4153	NICE	50	F	1	1			1		13.782	1	4.77	1	7.971	0	15.6141	1	1	1	0
141.4155	NICE	1	H	0	1			1		26.605	1	5.821	1	46.483	1	20.0479	1	1	1	0
141.4156	NICE	2	H	0	1			1		30.83	1	5.706	1	45.158	1	22.9359	1	1	1	0
141.4161	NICE	1	F	0	1			1		7.454	0	1.2	1	13.374	1	14.8832	1	1	1	0
141.4164	NICE	5	H	0	1			1		32.196	1	6.185	1	43.14	1	25.4164	1	1	1	0
141.4166	NICE	57	H	0	1			1		38.967	1	6.757	1	42.202	1	27.0222	1	1	1	0
141.4169	NICE	27	F	0	1			1		17.325	1	3.65	1	44.098	1	17.5914	1	1	1	0
141.4173	NICE	47	H	1	1			1		30.812	1	5.868	1	2.08	0	25.2367	1	0	0	0
141.4177	NICE	61	H	0	1			1		27.454	1	7.021	1	41.142	1	22.6243	1	1	1	0
141.4179	NICE	45	F	0	1			1		8.155	0	1.101	1	0.693	0	10.0419	1	0	0	0
141.4180	NICE	1	F	0	1			1		20.812	1	2.82	1	24.077	1	17.2798	1	1	1	0
141.4186	NICE	41	H	0	1			1		8.635	0	1.63	1	3.058	0	14.7753	1	0	0	0
141.4191	NICE	71	F	1	1			1		13.229	1	2.711	1	16.697	1	22.4446	1	1	1	0
141.4196	NICE	10	H	0	1			1		1.808	0	0.324	0	6.157	0	5.7879	0	0	0	0
141.4200	NICE	1	H	0	1			1		21.993	1	3.997	1	13.537	1	18.5021	1	1	1	0
141.4203	NICE	42	H	0	1			1		24.797	1	4.863	1	43.894	1	22.0851	1	1	1	0
141.4205	NICE	36	H	0	1			1		32.03	1	6.674	1	41.162	1	24.8412	1	1	1	0
141.4210	NICE	43	H	1	1			1		2.749	0	0.393	0	5.219	0	10.6411	1	1	1	0
141.4213	NICE	37	H	1	1			1		9.797	1	1.14	1	1.407	0	16.0815	1	0	1	0
141.4216	NICE	69	H	1	1			1		40.756	1	6.512	1	39.49	1	29.8862	1	1	1	0
141.4221	NICE	85	H	0	1			1		36.421	1	6.952	1	46.932	1	21.4739	1	1	1	0
67.3299	MAROC				1			1		38.421	1	3.73	1	64.914	1	24.0383	1	1	1	0
67.3302	MAROC				1			1		36.613	1	2.637	1	61.12	1	22.1929	1	1	1	0
67.3303	MAROC				1			1		36.819	1	2.758	1	59.409	1	19.8083	1	1	1	0
67.3309	MAROC				1			1		22.769	1	1.683	1	32.846	1	16.1414	1	1	1	0
67.3311	MAROC				1			1		30.366	1	3.577	1	67.838	1	20.3355	1	1	1	0
67.3313	MAROC				1			1		33.501	1	3.582	1	19.596	1	22.145	1	1	1	0
186.2550	TUNIS				1	1	0	1		10.5759	1	1.215	1	13.439	1	9.51499	1	1	1	0
186.2555	TUNIS				1	1	1	1		9.19372	1	2.137	1	62.575	1	17.7591	1	1	1	0
186.2560	TUNIS				1	1	1	1		15.6021	1	1.625	1	34.145	1	9.65848	1	1	1	0
186.2561	TUNIS				1	1	1	1		20.1047	1	4.023	1	73.933	1	21.2223	1	1	1	0
186.2564	TUNIS				1	1	1	1		16.5026	1	2.112	1	63.492	1	18.6339	1	1	1	0
186.2569	TUNIS				1		0	1		13.6545	1	2.143	1	49.559	1	18.1306	1	1	1	0
186.2572	TUNIS				1	1	0	1		13.8639	1	1.968	1	65.079	1	17.7951	1	1	1	0
186.273	TUNIS				1	1	0	1		17.5916	1	2.091	1	38.289	1	19.8442	1	1	1	0
186.2574	TUNIS				1	1	0	1		10.1361	1	1.792	1	70.441	1	17.3757	1	1	1	0
186.2577	TUNIS				1	1	1	1		9.44503	1	2.655	1	59.153	1	19.2331	1	1	1	0
